# Supplementary material for: Early improvement of executive test performance during antidepressant treatment predicts treatment outcome in patients with Major Depressive Disorder
Source: PLoS One. 2018 Apr 18;13(4):e0194574. doi: 10.1371/journal.pone.0194574 (PMC5905973; doi:10.1371/journal.pone.0194574)
Supplement: S2 File — (XLSX) [file pone.0194574.s002.xlsx]

## Sheet: Tabelle1
Group	Intelligence	Age	sex	TMT A BL	TMT A day 14	TMT A day 28	TMT A day 42	TMT A day 56	TMT B BL	TMT B day 14	TMT B day 28	TMT B day 42	TMT B day 56	phonemic fluency BL	phonemic fluency day 14	phonemic fluency day 28	phonemic fluency day 42	phonemic fluency day 56	semantic fluency BL	semantic fluency day 14	semantic fluency day 28	semantic fluency day 42	semantic fluency day 56
				processing time	processing time	processing time	processing time	processing time	processing time	processing time	processing time	processing time	processing time	percentile correct words	percentile correct words	percentile correct words	percentile correct words	percentile correct words	percentile correct words	percentile correct words	percentile correct words	percentile correct words	percentile correct words
Patients	97	24	male	31.69	25.01	16.96	19.5	18.53	46.21	37.02	38.21	30.7	23.96	50	24	80	76	60	45	11	27	60	44
Patients	118	24	male	32.17	30.21	23.9	28.1	21.45	42.8	37.99	37.5	39.67	37.45	91	82	66	29	50	7	27	53	35	45
Patients	104	33	male	26.8	27.4	21.9	25.8	21.2	80.6	50.4	54.2	53.9	44.8	39	44	78	86	34	25	76	55	48	64
Patients	112	56	female	25.5	29.4	18	27.4	19.2	65	50.9	39	39.4	31.5	68	47	96	71	71	35	46	99	16	26
Patients	143	35	female	26.19	21.18	22.58	21.11	18.67	81.76	67.34	52.81	46.4	51.87	3	40	40	7	88	7	77	62	64	74
Patients	124	48	female	39.68	38.19	29.38	28.81	27.99	57.51	64.12	53.76	65.89	46.03	90	79	79	71	90	75	93	73	65	77
Patients	124	45	female	23.2	23.31	18.1	17.6	15.8	50.4	53.13	43.4	39.4	30.5	96	99	99	99	99	54	98	98	70	99
Patients	136	50	female	40.3	36.1	34.7	33.1	28.3	67.5	63.9	93.6	63.3	59.1	47	39	24	30	65	9	10	21	36	40
Patients	112	26	female	25.77	21.8	14.73	13.49	13.5	44.25	54.67	42.47	35.89	33.87	50	23	64	22	78	51	40	65	50	44
Patients	91	48	female	30.93	31.08	18.6	21.41	21.41	64.11	57.33	42.79	55.52	55.52	64	5	50	13	13	16	58	1	8	8
Patients	118	27	male	17.5	18.1	14.1	16.3	18.3	37.1	33.2	31.2	30.6	35.4	31	50	87	39	70	13	31	48	38	60
Patients	100	27	male	27.6	30.2	24.56	25.13	26.03	49.9	68.25	47.71	49.59	63.11	29	34	44	26	24	16	24	12	61	25
Patients	101	18	female	16.6	17.3	12.9	22.42	13.9	46.6	35.1	45.3	63.02	41.4	69	74	64	90	80	40	51	76	71	84
Patients	94	34	female	33.9	24.3	23.41	17.5	23.5	46.4	57.7	37.87	49.2	38.7	6	51	9	21	11	4	13	71	10	39
Patients	100	43	male	19.6	26	23	17	15	63	52	44	40	44	33	39	16	52	78	36	73	71	22	70
Patients	94	29	female	17.15	18.19	17.39	13.72	13.72	104.52	52.13	63.64	55.52	55.52	45	69	91	39	39	38	51	65	28	28
Patients	104	37	male	23	22	16	19	17	103	56	44	45	48	39	66	79	45	84	10	3	85	13	55
Patients	94	50	female	26	28	24	34	21	77	78	62	62	49	34	1	34	33	12	21	35	9	93	73
Patients	97	38	female	14.3	20.45	16.64	15.53	13.44	108.16	61.91	46.93	53.52	39.03	16	40	40	63	79	18	21	52	29	39
Patients	112	46	female	22.15	29.18	12.53	13.4	14.93	46.39	41.52	47.28	34.33	24.68	74	39	33	90	93	71	45	47	58	94
Patients	130	46	female	25.62	19.2	25.19	21.73	17.32	37.57	42.98	34.87	40.82	30.37	84	75	56	71	98	87	98	80	93	85
Patients	95	41	female	21	21	24	19	19	53	55	52	65	58	8	16	40	22	13	20	52	42	59	2
Patients	93	27	male	27.73	27.09	22.71	21.03	24.7	53.87	53.38	45.55	44.22	49.66	20	20	32	24	64	24	73	13	45	13
Patients	124	44	male	34.4	43.6	27.2	29.9	28.1	55.4	73.1	34.9	45.4	33.8	93	75	88	98	91	98	46	97	80	88
Patients	112	36	male	20.89	14.14	11.5	13.67	13.15	35.68	28.29	36.9	33.53	30.37	49	80	51	69	73	95	15	52	90	87
Patients	112	39	female	15.2	15.3	16.8	17	19.44	47.9	29.7	30.5	27.9	29.95	74	18	6	21	57	61	34	20	63	66
Patients	95	47	male	24.1	24	23	27	26	41.8	49	51	30	51	34	97	50	64	48	52	88	31	88	88
Patients	136	40	female	20	23	23	17	15	39	56	37	31	40	90	79	80	98	97	42	9	18	68	47
Patients	94	46	female	24	20	28	21	29.7	103	74	95	56	48.1	2	1	1	1	2	13	50	40	26	1
Patients	81	39	male	43.72	36	35	35.67	27.87	48.35	92	84	102.84	123.88	15	3	4	16	1	3	1	1	3	2
Patients	130	30	male	21.9	17.75	17.8	19.5	15.4	41.2	30.73	31.7	28.6	29.4	75	78	82	69	88	95	76	66	76	61
Patients	89	29	male	51	36.3	21.6	15	25.9	78.9	55.6	107.4	40	48.6	18	16	14	29	55	2	6	18	12	51
Patients	97	50	male	45.13	52.3	47.15	44.41	49.54	124.18	81.9	106.41	77.17	90.04	24	6	3	4	2	30	33	3	25	9
Patients	118	29	female	17.57	19	19	18	19	39.28	34	30	27	27	70	9	93	80	98	44	8	65	61	15
Patients	107	28	male	22.54	17.67	17.76	16.9	18.83	40.97	37.62	39.45	40.67	38.36	63	55	53	42	85	84	73	43	80	35
Patients	104	40	male	14.9	24.3	22.3	14.6	20.56	66	48.9	49.5	51	41.61	44	10	22	11	9	38	2	27	13	16
Patients	112	53	male	51.74	40.27	25.43	37.7	24.92	75.89	75.72	69.13	59.2	54.7	2	34	18	18	2	23	50	30	40	23
Patients	93	37	male	18.5	21.4	17.2	20.93	22	54.3	70.1	42.3	49.48	42.7	3	3	1	1	2	66	2	1	8	2
Patients	130	55	male	35.92	27.65	35	18.87	27.5	69.62	53.39	56	105.14	57.7	93	83	84	31	73	52	44	46	47	92
Patients	136	46	female	36.37	28.63	28.5	34.57	27.83	64.67	74.69	67	92.04	74.63	90	65	84	75	83	78	55	54	47	44
Patients	143	51	female	35	40	41	33	26	79	72	59	48	68	95	39	71	89	99	12	31	35	8	9
Patients	130	60	female	59.01	33.64	29.37	31.1	22.16	91.97	63.74	57.98	60.29	45.23	31	18	20	52	23	45	23	54	37	36
Patients	124	44	female	19	17	18	17	14	63	44	40	29	38	56	47	77	83	96	86	42	70	84	98
Patients	107	39	male	35.65	34.78	27.5	27.78	28.69	82.17	97.69	53.7	89.66	50	15	7	22	49	9	15	13	8	33	24
Patients	143	34	female	13	17	11.5	14	14.14	33	23	29.8	27	27.77	40	49	49	68	25	34	91	93	61	13
Patients	101	57	male	41.49	35.9	30.81	40.47	34.02	133.24	110.4	99.48	87.15	84.87	18	43	23	31	27	37	30	70	34	44
Patients	107	41	female	25.8	23.6	19.5	23.93	22.03	71.9	54.7	58.1	77.59	62.5	8	21	20	6	12	8	1	1	4	0
Patients	100	30	female	26.53	21.14	20.63	28.27	28.27	57.09	69.48	49.3	37.91	37.91	53	40	12	12	12	1	4	8	5	5
Patients	112	31	male	28	17.34	18	20.58	16.32	48	61.83	51	80.89	34.55	39	57	32	26	89	29	96	4	8	24
Patients	130	50	male	28	29	20	30.3	19	57	59	59	46.4	53	56	63	65	64	52	87	73	80	24	88
Patients	107	50	female	23	29	31.73	25	32	63	72	62.03	61	62	84	52	49	63	88	65	91	52	54	66
Patients	112	36	female	20.39	13.93	13.3	12.69	12.36	56.97	40.37	33.9	35.32	31.8	46	49	46	30	31	7	52	7	9	20
Patients	118	40	male	26.99	23.75	18.79	21.22	16.2	75.67	44.21	36.7	39.02	41.93	40	27	75	67	72	35	22	38	34	52
Patients	130	49	female	24.23	24.35	19.69	18.3	14.36	77.09	65.16	55.37	43.44	52.12	56	40	12	33	50	55	35	46	38	33
Patients	104	20	female	29.2	20.4	15.2	15.5	18.8	72.9	51.6	38.2	36.6	25.5	45	64	42	42	31	1	6	5	16	11
Patients	100	44	female	27	33	26	26	28.9	98	115	101	77	58.1	78	79	70	47	33	75	65	80	85	38
Patients	107	38	male	20	19	21.1	21.44	19	41	29	43.9	41.71	31	3	3	8	6	13	40	43	26	24	40
Patients	118	48	male	26.88	30.27	26.3	26.26	28.39	67.98	59.29	56.94	51.52	54.79	26	38	43	52	48	9	22	11	16	30
Patients	124	60	male	37	42	36	33	27	202	195	141	76	92	11	8	27	18	43	65	62	62	41	87
Patients	89	42	female	22	30.8	27.4	28.9	26.4	74.9	68.8	59.3	53.6	60	4	17	9	50	27	3	2	12	33	29
Patients	143	64	male	39	48	77	60.49	60.49	152	118	179	120.87	120.87	34	28	42	20	20	18	41	19	37	37
Patients	94	24	female	16.8	18.6	20.5	20.9	15.98	59.7	57.9	73.8	44.2	53.85	97	87	87	64	78	76	48	43	16	53
Patients	97	23	male	34	26	22	21	23	96	46	46.2	43	39	11	7	20	6	44	13	2	10	13	12
Patients	130	34	male	24.05	18.67	14.48	16.6	13.96	36.68	26.79	29.85	31.6	23.01	45	92	32	84	84	82	20	40	60	73
Patients	104	55	male	24.8	36.4	42.3	28	22.4	54.9	93.6	79.6	74	46.8	56	90	42	79	78	84	21	52	62	75
Patients	92	33	male	24.1	24.4	20.8	19.96	20.2	51.9	48.7	32	29.84	25.3	54	84	94	77	39	29	12	68	47	52
Patients	104	22	male	21.7	19	19.4	16.3	13.59	34.5	36.6	36	22.5	24.86	84	39	53	68	78	84	56	65	53	53
Patients	85	20	female	32.09	25.12	20.2	24.76	21.29	60.57	65.59	43.2	48.49	52.55	6	3	1	5	5	7	1	1	3	3
Patients	101	44	female	30.46	31.42	37.3	30.09	27.84	54.47	83.33	56.1	50.47	43.37	39	2	12	18	16	23	1	1	2	23
Patients	95	33	female	29	24	27	18	25	61	61	42	51	48	39	45	22	54	13	75	34	52	22	4
Patients	95	55	male	45.46	33	54.95	48.75	45.75	151.1	112	92.51	132.08	115.61	12	31	16	14	6	23	11	14	52	18
Patients	101	55	female	35.9	35.7	29.8	30.6	42.3	64.99	76.8	79.4	69.9	95	41	19	23	43	3	7	24	12	4	2
Patients	112	30	male	14.5	14.87	11.1	13.8	18.3	45.8	40.99	41.3	28.6	33.4	95	66	79	86	87	36	73	99	60	91
Patients	89	37	female	24.2	24.25	30	27.1	26.57	59.9	63.32	142	48.1	63.34	4	28	4	7	38	11	18	24	7	20
Patients	101	36	male	75.55	32.99	25.87	33.15	29.07	81.71	82.27	110.22	94.08	81.93	7	12	21	9	18	28	5	43	93	18
Patients	97	49	female	28.3	30.2	24.2	38.2	21.8	47.8	60.6	52.4	39.1	45.9	60	92	57	84	93	77	51	70	66	82
Patients	130	44	male	19.37	25.83	27.56	29.63	26.32	34.26	34.53	43.29	47.17	52.69	52	26	60	43	55	16	9	22	31	23
Patients	107	56	female	33.1	36.1	54	44.8	47.9	121	114	197	80.7	86.8	38	43	10	21	1	15	1	3	2	37
Patients	101	32	male	30.9	29	29	29	28	65.7	69	53	58	70	8	62	72	12	21	39	65	60	42	60
Patients	89	52	male	28.57	34.6	36.48	27.24	32.56	109.44	73.23	78.02	79.35	103.63	0	0	2	2	0	2	6	4	1	5
Patients	97	41	female	26.8	27.14	21.9	19	27	63.1	51.53	48.3	44	43	32	4	39	21	49	45	29	30	4	20
Patients	95	20	female	18.72	26.43	15.59	14.98	13.72	44.87	43.23	56.15	29.7	34.49	31	15	44	39	45	31	53	73	15	60
Patients	124	21	female	21	36	28	35	22	114	68	76	82	65	27	18	24	40	16	3	27	10	17	6
Patients	100	23	male	21.21	19.47	19.33	24	16	48.66	49.29	46	43	41	50	39	26	27	20	73	33	32	14	41
Patients	112	28	female	18	23	19	28	25	53	80	55	83	70	91	80	90	70	95	60	76	14	90	69
Patients	118	56	female	40	31	42	56	63	121	123	155	202	121	4	50	14	8	18	84	18	12	3	41
Patients	130	60	female	36	37	38	35	50.13	116	82	99	86	134.55	40	69	67	27	31	24	58	88	77	33
Patients	91	42	male	35.53	32	30.42	30.94	21.93	133.62	97	120.27	102.39	82.33	6	28	49	16	18	21	8	46	19	31
Patients	130	55	female	18.7	21.9	20.5	24.8	21.8	51.4	56.7	47.7	47.9	44.1	88	68	93	76	98	97	99	99	92	87
Patients	107	27	female	22.93	17.2	21.3	22.1	17.49	60.49	41.8	50.5	51.68	59.69	29	11	55	21	57	16	7	12	11	10
Patients	104	29	female	22.23	21	18.9	17	11	42.87	41.4	58.2	37	33	88	15	53	68	70	89	33	38	50	58
Patients	92	25	female	18.53	21.73	18.9	14.7	17.83	90.44	43.88	82.3	39.3	54.54	42	23	53	20	17	3	9	11	9	2
Patients	94	46	male	45.2	19.63	21	18	16	85.45	12.78	50	55	50	26	12	63	64	38	14	1	13	56	74
Patients	130	53	male	28.9	23.75	23.9	25	21	73.3	53.43	57.1	54	59	39	43	75	47	61	52	74	90	42	71
Patients	107	43	female	18.44	16.33	21.06	15.43	14.48	55.36	55.41	36.45	37.34	39.72	67	43	64	96	71	36	31	23	86	36
Patients	118	53	male	72	71	88.53	78	66	114	117	143.11	104	80	30	55	81	26	64	17	54	50	16	26
Patients	118	50	male	29.53	31.02	23.18	23.57	21.78	62.26	43.9	49.63	61.47	46.62	56	4	57	2	12	29	71	52	79	40
Patients	92	40	female	31.6	27.6	48.5	24.2	20.1	58.3	55.8	44.43	55.3	54.3	45	11	13	6	25	21	1	33	4	3
Patients	100	38	female	19.34	13.8	20.13	15.83	14.52	39.85	30.98	23.69	25.05	24.24	49	31	24	51	44	63	47	66	37	33
Patients	130	45	female	24.1	23.8	25.3	17.4	17.3	33.99	35.97	38	30	28.9	94	90	75	70	93	35	67	59	61	77
Patients	118	45	female	27.7	19.67	36.9	22.34	19.19	134.57	84.12	90.77	54.48	40.2	33	79	64	81	81	66	17	98	80	63
Patients	95	42	female	18	18	15	20.7	12.98	32	34	27	27.7	24	88	79	99	95	94	66	88	97	78	88
Patients	93	51	female	49.84	41.1	33.19	40	44	93.33	92.2	81.11	80	65	16	17	28	18	60	40	30	44	45	29
Patients	101	24	female	15.8	16	13.6	20.3	14.35	44.1	49.3	28.83	34.95	26.13	22	10	36	36	53	18	61	33	59	38
Patients	93	19	male	14	20.7	14	15	15	46	49.5	38	34	32	88	42	69	45	86	35	18	59	6	28
Patients	107	44	male	17	13	15	15	11	47	43	33	37	36	89	47	81	55	79	99	68	60	30	45
Patients	92	30	female	45.98	22.31	21.73	20.92	22.38	56.55	52.12	37.47	58.14	55.29	1	4	2	3	9	68	29	2	8	3
Patients	107	38	male	24.91	29.03	29.6	28	22.87	88	78.35	72.49	58	53.69	21	15	46	16	30	2	4	29	1	54
Patients	96	24	male	21.07	29.71	27.98	26.83	19	51.63	35.49	48.69	41.63	45	24	24	21	34	50	17	28	11	38	20
Patients	89	18	male	33	18	16.6	17	17	60	42	122	54	54	5	2	20	32	32	27	59	41	33	33
Patients	118	51	female	19.81	19	27.63	17.66	17.66	53.12	43	45.22	40.62	40.62	63	50	91	38	38	84	61	88	86	86
Patients	97	40	male	26.5	20.77	26.19	26.5	23.1	115.47	53.8	56.55	50.1	59.93	2	11	21	18	32	7	16	11	63	4
Patients	92	20	male	25	20	22	19	20	44	46	40	34	29	16	23	39	38	55	2	11	5	10	35
Patients	93	26	male	35	30	29	28	18	54	52	48	47	47	26	63	31	39	34	13	65	2	15	18
Patients	78	44	male	30	21	21	19	15	87	113	132	182	182	2	1	8	4	34	2	1	6	9	2
Patients	118	36	female	25	21	18	23	19	45	33	37	29	29	11	9	49	28	39	10	35	40	13	48
Patients	89	22	male	39	29	25	27	25	65	56	41	45	38	53	97	64	30	63	65	33	27	24	59
Patients	97	43	female	22	18	20	21	18	56	42	49	44	46	49	13	70	18	75	78	50	87	47	66
Patients	94	24	female	24	22	19	17	23	49	42	39	34	32	1	24	32	31	21	3	1	21	11	6
Patients	88	25	male	20	24	16	20	17	51	41	45	46	50	24	1	1	11	9	2	3	2	7	13
Patients	91	22	male	17	15	14	14	14	64	45	40	28	32	5	31	37	63	14	13	38	20	40	50
Patients	112	47	male	32	25	21	16	16	67	48	58	34	39	65	52	5	63	39	80	79	56	30	43
Patients	101	54	male	16	20	18	18	11	34	27	36	27	28	69	87	98	68	84	82	91	55	54	96
Patients	97	49	female	74	71	39	47	40	168	157	100	86	86	4	5	16	4	5	1	2	6	1	6
Patients	89	41	female	45	35	40	44	46	99	111	77	67	62	1	1	8	2	8	20	1	1	18	7
Patients	92	34	female	19	23	22	14	18	84	84	67	64	60	24	16	32	22	12	5	8	13	47	29
Patients	112	30	male	32	25	18	21	28	92	52	54	62	58	28	94	63	62	73	37	24	45	76	87
Patients	95	39	male	29	26	28	29	18	58	62	54	69	42	12	7	57	40	21	9	16	52	27	38
Patients	104	30	female	35	21	26	23	26	59	71	42	46	40	4	68	32	69	63	16	38	18	52	33
Patients	94	49	female	21	22	23	17	21	71	78	42	52	87	68	52	50	28	79	4	55	61	42	71
Patients	80	18	female	22	27	23	23	17	47	65	35	46	57	24	22	17	15	23	31	18	17	7	10
Patients	88	31	male	38	35	33	30	27	71	66	44	55	45	2	7	25	2	24	18	13	27	29	55
Patients	124	47	male	37	41	29	32	30	71	68	55	49	73	26	60	26	33	24	30	58	11	40	36
Patients	101	35	male	22	26	19	17	18	52	39	42	47	41	39	25	18	7	15	29	47	68	27	43
Patients	91	37	female	27	31	25	17	31	88	70	63	54	65	2	7	1	13	1	2	4	7	2	16
Patients	101	52	female	45	36	35	34	35	120	81	113	75	113	23	5	39	28	3	10	25	24	26	12
Patients	112	51	male	31	22	28	34	29	59	50	52	63	63	83	70	75	70	77	59	85	62	65	70
Patients	112	44	male	24	23	26	26	29	51	51	73	54	88	50	2	13	23	23	80	73	97	60	59
Patients	93	52	female	45	28	35	31	35	121	90	76	70	77	1	2	2	12	6	2	4	2	1	1
Patients	107	51	male	50	39	36	26	24	83	137	84	70	85	16		33	47	64	36		12	22	36
Patients	112	45	male	39	17	15	16	16	45	34	31	36	40	12	25	56	64	52	40	35	97	67	62
Patients	124	49	male	35	24	26	32	27	57	43	38	49	48	70	18	68	48	26	36	56	56	23	19
Patients	124	50	male	39	27	23	25	21	62	57	48	63	54	52	71	55	65	96	77	40	23	73	99
Patients	104	63	female	33	34	28	30	31	117	81	95	92	72	6	17	43	62	32	62	49	55	52	23
Patients		48	male	48	30	29	43	36	157	99	92	67	76	16	5	3	47	49	19	2	13	22	13
Patients	94	18	female	18	30	17	17	17	70	66	72	50	50	24	59	94	39		58	80	76	77	77
Patients	91	32	male	22	26	16	18	19	107	76	58	56	48	39	5	22	32	32	28	81	24	10	66
Patients	88	26	male	17	16	19	27	14	41	35	46	41	32	15	5	6	40	64	60	14	9	12	6
Patients	95	20	male	22	15	17	13	21	37	33	41	45	29	29	20	25	45	63	27	16	56	7	36
Patients	101	38	male	25	33	24	41	23	62	55	40	16	44	39	16	12	15	38	61	3	2	10	29
Patients	85	33	male	37	27	28	23	27	67	51	56	49	52	5	32	39	8	15	4	1	9	24	7
Patients	112	51	male	25	20	16	19	15	58	43	39	35	39	52	33	12	13	39	63	12	10	13	61
Patients	104	41	female	35	26	28	23	30	83	68	56	47	64	21	18	5	15	9	9	18	16	10	81
Patients	100	41	male	29	21	21	24	24	63	41	43	57	57	15	2	39	61	61	28	52	48	93	93
Patients	104	26	female	26	21	25	18	26	53	50	58	47	35	32	39	38	29	26	33	7	18	49	65
Patients	93	37	female	39	28	25	31	20	59	52	44	35	47	20	38	46	26	12	2	1	3	4	7
Patients	92	50	male	43	36	41	50	50	111	105	74	96	96	23	28	34	2	2	2	2	55	9	9
Patients	107	33	male	24	23	24	22	23	42	39	45	45	36	3	44	82	66	81	95	65	37	47	67
Patients	95	26	female	28	16	21	24	25	48	45	40	40	25	32	11	30	1	26	33	11	53	49	56
Patients	95	42	female	36	19	20	20	16	115	52	47	56	45	8	56	18	47	67	46	63	45	35	44
Patients	79	45	male	47	38	36	28	26	78	67	82	57	67	30	4	34	5	23	2	23	21	10	60
Patients	85	25	female	26	26	29	25	25	54	54	48	60	60	3	9	26	27	27	21	11	5	9	9
Patients	107	64	female	29	28	29	24	24	50	50	60	55	56	84	87	47	67	91	36	41	66	76	96
Patients	85	25	male	57	28	28	28	28	83	67	60	57	57	13	2	5	1	1	1	1	1	3	3
Patients	89	45	male	38	26	26	35	37	98	79	100	92	80	16	6	23	13	39	19	45	16	77	56
Patients	100	44	female	30	25	24	21	22	59	51	45	43	44	29	1	49	61	70	8	59	23	36	43
Patients	92	27	male	35	23	20	18	20	53	63	40	44	43	15	15	15	50	31	21	6	14	35	83
Patients	94	31	male	19	14	12	13	12	30	29	22	28	34	10	9	46	30	38	34	46	45	2	4
Patients	112	35	female	36	20	21	19	16	82	41	36	39	37	40	13	15	49	32	7	6	54	46	7
Patients	95	30	female	25	26	33	34	13	62	72	85	78	71	21	15	57	20	21	13	24	15	27	2
Patients	92	49	male	31	36	33	31	27	67	52	70	43	60	52	40	15	63	88	63	47	16	19	31
Patients	93	52	female	23	24	20	19	20	67	74	57	42	56	47	5	28	12	17	83	56	59	54	29
Patients	118	44	female	31	19	26	20	15	65	49	47	55	46	61	39	75	84	85	66	61	88	65	63
Patients	88	32	male	26	24	17	25	22	39	46	41	36	32	8	8	18	5	39	16	2	4	1	2
Patients	97	47	female	33	30	29	24	33	80	69	69	57	52	16	17	2	8	47	8	23	13	24	21
Patients	94	42	male	28	29	27	34	24	88	86	104	74	82	26	21	43	23	28	33	71	80	56	77
Patients	91	34	female	25	18	27	21	20	76	64	69	80	70	61	53	86	60	54	20	7	45	24	20
Patients	95	42	male	34	23	19	29	16	64	59	53	46	43	9	17	61	5	25	65	30	54	43	77
Patients	101	25	male	18	20	17	14	19	50	48	48	33	34	53	53	18	49	51	15	79	68	56	10
Patients	94	39	female	19	16	22	23	14	47	36	33	35	29	8	12	4	40	30	22	47	40	47	18
Patients	94	46	male	34	32	30	24	27	63	59	47	45	71	43	47	64	41	65	99	79	70	59	76
Patients	107	57	male	40	37	30	25	39	67	68	58	51	64	42	21	28	31	19	19	68	66	63	77
Patients	93	58	female	48	35	34	38	43	111	79	75	63	86	12	14	16	21	18	44	3	21	19	29
Patients	118	53	male	27	20	25	20	19	64	56	49	46	39	9	8	9	60	57	9	53	42	77	70
Controls	112	29	female	18.58	24.29	26.35	27.41	21.91	41.02	50.94	55.25	46.29	61.28	63	74	80	90	94	0	59	51	76	38
Controls	97	20	male	17.44	17.19	15.44	14.31	18.1	32.44	28.13	22.37	23.69	28.16	55	42	61	45	60	59	40	38	38	59
Controls	100	20	female	35.6	19.03	16.37	20.62	17.06	45.32	35.1	31.09	36.18	34.16	15	11	60	51	51	13	7	5	16	12
Controls	107	23	male	15.69	20.47	19.28	17.66	16	53.09	32.41	37.47	57.31	31.94	26	36	35	35	42	13	53	35	56	66
Controls	112	23	female	29.03	23	30.78	31.47	23.41	51.12	74.09	38.84	55.94	59.41	30	60	42	59	68	12	18	38	36	18
Controls	104	24	female	21.25	12.75	14.93	11.91	11.24	29.12	28.4	19.47	30.13	23.7	63	80	93	68	88	73	69	40	65	68
Controls	118	22	male	22.4	28.5	22.88	26.78	21.81	77.3	66.69	60.87	77.47	51.03	31	9	74	17	55	1	7	0	1	10
Controls	101	23	female	18.13	17.47	21.79	17.69	17.79	40.93	46.98	42.78	35.97	24.12	78	88	51	16	23	59	38	84	51	73
Controls	118	51	male	18.97	19	15.06	16.94	14.5	36.41	36.31	33.22	59.03	39.22	84	50	96	90	99	100	81	99	97	98
Controls	100	35	male	33.16	21.44	21.49	19.09	23.59	62.22	64.31	59.28	47.69	42.96	3	22	9	6	37	55	52	2	10	28
Controls	118	28	female	23.31	20.18	14.88	21.1	23.84	37.84	39.19	33.37	52.72	33.72	55	23	68	79	79	83	66	31	27	52
Controls	107	30	female	11.6	13.69	11.03	11.81	13.13	28.37	30.13	22.84	32.44	19.03	26	93	90	96	80	11	42	29	45	85
Controls	97	29	female	25.88	23.15	15.19	17.25	17.47	58.25	55.81	40.9	49.72	37.78	9	60	51	36	61	51	27	59	53	38
Controls	112	44	female	18.6	15.09	17	13.78	15.53	47.87	48.13	33.69	39.66	52.09	89	73	80	96	90	93	54	97	63	95
Controls	112	41	female	21.41	24.82	19.09	18.35	19.59	57.5	52.56	61.5	46.85	33.87	11	11	4	24	33	16	68	52	60	45
Controls	118	42	male	24.28	26.5	19.12	22.66	16.81	63.19	46.01	57.72	50.63	39.19	38	73	65	94	94	88	14	54	77	46
Controls	118	48	male	23.16	21.16	18.22	21.5	15.6	42.1	35.82	30.13	44.72	31.28	40	98	88	62	53	71	95	98	100	73
Controls	104	32	male	29.13	20.59	19.49	18	17	60.15	81.47	51.37	51.69	61.15	73	75	70	81	73	67	46	27	43	35
Controls	100	51	female	21.12	31.78	23.45	21.75	26.56	70.18	87.06	78	51.28	47.24	2	3	13	26	9	0	14	30	55	9
Controls	104	61	female	56.03	54.21	53.75	38.41	35.43	128.38	139.97	128.75	94.57	91.28	65	99	68	88	92	65	46	68	47	70
Controls	118	53	female	28.56	26	38.22	24.78	29.13	105.25	90.75	73.91	61.04	59.06	5	1	23	49	7	26	56	44	67	33
Controls	118	46	male	27.16	25.25	30.4	19.62	20.09	58.13	49.94	48.21	46.5	36.41	61	94	60	76	73	54	10	47	58	31
Controls	130	46	female	22.19	17.81	28.19	17.63	18.94	33.06	26.78	30.06	34.85	25.16	49	74	26	80	90	30	49	60	43	58
Controls	107	47	male	36.09	30.34	21.49	26.93	31.41	49.56	51.29	42.9	45.72	38.09	70	70	53	39	37	40	16	79	21	23
Controls	118	60	female	29.9	23.9	33.5	23.6	25.7	114	121	119	99.3	65.5	88	93	89	97	79	58	93	81	87	99
Controls	136	26	male	11.9	14.9	18.4	17	17	41	43.5	33.2	25.9	32.2	88	59	78	60	81	97	78	90	80	94
Controls	104	22	female	22	20.1	14.4	20.4	12.5	52	42.1	27.7	33.2	28.5	23	16	55	30	74	48	15	68	13	10
Controls	112	28	male	22.6	18.6	28.3	18.1	14.9	46.8	36.5	16.5	31.9	25.8	63	55	43	21	99	74	27	27	69	63
Controls	101	52	male	40	40.5	33.4	41.2	29.3	110	70	87.9	65.5	79.8	5	26	34	79	31	24	40	23	6	9
Controls	143	63	female	42.7	27.5	43.7	34.9	38.4	52.3	58	65.5	56.5	56.4	96	98	99	52	82	99	99	98	99	98
Controls	93	27	male	21.7	12.8	13.7	12	17.5	57.4	31.2	32.7	27	26.5	1	32	30	30	21	33	11	12	3	6
Controls	93	58	male	52.8	54.7	40	39.8	31	103	132.5	109.2	95.1	77	18	35	11	19	19	62	12	41	24	34
Controls	112	27	female	18	18.6	13.3	11.8	14.3	85.4	36.5	36.4	34.6	51.4	93	99	59	90	88	35	83	69	27	24
Controls	118	23	female	20	11.4	9.4	9.3	10	41.8	31.1	29	38.5	27.5	55	97	96	96	98	84	60	70	91	55
Controls	112	24	female	17.2	14.9	15.4	13.9	12.3	35.5	40.1	27.6	25.7	25	45	32	67	60	86	56	38	77	49	83
Controls	93	24	female	22.8	14.6	14.29	14	15.1	41	26.2	25.82	28.2	27.5	45	55	30	28	84	32	68	44	83	63
Controls	118	23	female	24.1	15.1	17.7	13.6	15.7	34.5	32.6	36.2	23.2	23.6	22	60	42	50	54	68	65	83	73	61
Controls	118	23	female	27.4	20.3	15.7	13.3	13.2	50.8	32.3	28	30.8	23.1	50	42	50	61	88	53	84	56	83	74
Controls	130	53	female	40.8	35.1	31.3	20.8	28.2	93.6	72.8	57.1	50.1	65.6	60	26	50	13	65	65	60	52	66	33
Controls	143	44	male	16.7	16.5	19.8	18	18.3	54.1	53.7	37.9	30.5	35.3	49	71	98	58	76	47	70	19	33	71
Controls	107	23	male	20	17.5	17.4	15	14.5	36.3	41.4	34.5	29.4	36.3	32	30	51	51	68	38	27	16	11	14
Controls	100	38	male	26.8	23.1	17.3	24.3	19.7	84.7	109.9	52.7	78.5	58.1	1	6	29	1	3	47	16	15	70	4
Controls	118	25	male	26.4	14	18.1	13.7	17.3	56.9	41.9	52.5	33.3	29.2	24	9	80	54	36	18	93	40	65	68
Controls	112	27	male	14.4	14.3	13.5	10.6	11.1	62.9	31.5	32.9	33.3	29.1	16	80	11	67	51	12	63	6	87	53
Controls	107	27	female	19.6	17.1	18	16.5	14	43.3	42.1	48.7	29.9	35.4	74	68	79	98	51	74	93	90	92	85
Controls	124	23	male	9.5	13.4	8.2	7.2	6.9	19	27.3	15.8	16.2	16.3	72	82	99	91	59	90	87	94	90	69
Controls	118	23	female	11.8	11.7	14.9	13.3	10.4	21.9	18.7	17.8	16.1	16.2	79	81	96	99	99	95	94	86	89	98
Controls	118	51	female	18.8	18	18	23.3	19.3	60.7	45.5	38	44	42.7	96	84	98	98	82	53	99	60	99	79
Controls	107	46	female	35.9	29.2	25.7	33.9	28.8	100.3	67	52.3	53.5	68.1	25	34	37	9	31	77	56	30	19	36
Controls	124	47	female	27.06	21.37	24.84	27.09	26.93	61.66	52.46	44.94	55.25	55.38	67	85	88	59	93	71	71	75	74	61
Controls	107	50	female	41.16	23.06	26.82	23.69	30.94	109.57	65.34	76.57	61.72	57.37	8	49	42	34	79	1	55	54	85	56
Controls	129	58	male	35.28	40.29	33.97	45.75	35.22	83.5	94.12	85.03	85.62	73.81	3	2	19	79	35	58	7	23	4	54
Controls	107	49	female	25.65	24.74	23.79	26.69	26.06	61.69	57.13	57.37	75.12	52.34	13	37	39	60	50	13	17	65	53	23
Controls	124	24	male	16.5	15.6	16.6	17.5	15.6	54.1	34.7	27.4	35.1	25.2	39	54	79	76	96	69	32	60	84	76
Controls	143	49	female	20.3	18.4	16.6	15.1	15.2	43.5	29.6	66	33.6	29.3	85	98	96	98	99	36	88	76	93	62
Controls	140	30	female	20	15	12	14	13	45	30	37	24	35	79	80	93	41	66	85	85	85	82	79
Controls	92	30	female	23	30	22	21.4	20	64	54	53	55.9	63	22	45	9	2	29	59	70	22	74	69
Controls	107	59	female	19.2	16.9	25.2	20.2	19	68.5	52.2	52.8	69.2	45.9	32	44	42	72	68	99	24	92	96	77
Controls	112	24	female	29	20	18	15	15	53	41	32.9	26	53.5	18	86	84	86	67	12	40	9	27	53
Controls	124	25	female	17	15	17	14.5	14.7	38	42	31	25	27	55	36	54	11	35	41	32	51	51	83
Controls	124	25	female	17.5	16	18	14	15	44.8	44	48	34.5	36	31	36	43	59	51	86	68	51	69	73
Controls	118	22	female	17.4	15	15	13.4	17.3	40	34.7	29	33.4	32	5	42	32	11	5	27	56	15	7	16
Controls	104	26	male	21	24	22	19	18.5	50	48	46	47	38.6	42	23	78	59	74	12	24	27	40	79
Controls	104	24	male	17	19	16	13	10	42	27	21	29	20.3	78	95	93	90	99	13	84	40	90	50
Controls	104	37	male	21	17	14.5	15	15	37	33.8	40	26	25	13	75	24	41	33	52	24	54	4	28
Controls	118	25	male	19.5	19	16	18	14	43	39	38	40	39.7	17	42	43	13	43	59	21	5	10	16
Controls	97	41	male	20	16	19	17	17.2	49	38	38	42	36	84	79	22	46	57	55	82	91	45	94
Controls	112	29	female	24.2	20.5	19.1	19.8	19.8	39.1	39	35.1	29.5	31.7	79	72	81	68	90	27	66	35	15	51
Controls	97	26	male	21.9	27.6	37	24.7	24.4	56.4	50.4	65.5	49.8	43.1	24	32	67	43	90	40	27	24	49	51
Controls	100	21	female	33	32.5	29.7	28.6	25.4	50	104.4	47	40.7	37.9	30	43	32	14	35	24	32	36	12	49
Controls	107	38	male	25.1	23.5	27.3	26.2	21.8	64	45.5	49.7	54.8	39.8	25	47	29	74	46	20	37	36	33	10
Controls	112	40	female	60.4	42.8	56.6	48	41.7	98.7	85.3	99.1	116	72.7	2	4	5	1	1	2	1	1	1	4
Controls	104	49	female	30	37.1	27	34.7	24.1	50.8	46.8	47.9	92	54.9	25	14	43	62	62	21	16	23	38	66
Controls	118	42	male	27.9	18.5	20.2	21	16	49.1	42.2	58.1	39	42.3	34	62	48	48	74	30	22	56	36	54
Controls	101	29	female	34.9	24.5	20.9	16.9	28.3	51.2	40.6	39.7	61.6	37.2	37	35	89	61	67	27	73	48	65	16
Controls	118	31	male	33.5	35.1	26.5	24.3	21.6	64.6	55.8	53.3	40.7	45.6	24	33	6	18	33	6	1	5	2	1
Controls	100	41	male	51.3	27.1	23.3	26.3	26.7	59.8	68	35.8	93.9	45.4	1	2	18	4	18	4	1	4	5	9
Controls	118	50	female	31	33.6	33.7	36.3	29.5	120	75.7	74.2	65.3	58	48	43	14	6	26	19	46	71	55	33
Controls	107	58	female	39.8	41.4	31.8	37	30.1	80.4	80.3	53.2	61.6	56.9	9	21	44	82	79	29	4	18	24	54
Controls	97	49	female	44.2	28.3	25.7	33.1	27.6	118.4	85	110.2	83.8	69.2	17	23	49	31	22	10	23	77	30	47
Controls	112	31	female	20.5	22	18.6	22.1	18.3	56.1	71.3	32.5	42.6	29.5	4	7	23	33	18	54	40	37	27	10
Controls	112	55	female	30.2	27.5	50.8	26.7	29.6	78.9	94	81	89.3	52.5	76	79	88	99	100	85	99	97	94	87
Controls	118	58	male	30	22.3	25	23.5	27	56.4	54.1	66.9	51.8	48.2	91	93	69	99	96	91	96	100	96	93
Controls	118	36	male	20	23.3	15.1	19.8	17.6	31.9	29.6	27.2	31.1	38	46	63	33	41	54	69	9	73	82	52
